# Supplementary material for: Revision of the Maddenia clade of Prunus (Rosaceae)
Source: PhytoKeys. 2012 Apr 17;(11):39–59. doi: 10.3897/phytokeys.11.2825 (PMC3332034; doi:10.3897/phytokeys.11.2825)
Supplement: XML Treatment for Prunus gongshanensis [file phytokeys.11.2825-treatment4.xml]

<!DOCTYPE tp:taxon-treatment
  PUBLIC "-//TaxonX//DTD Taxonomic Treatment Publishing DTD v0 20100105//EN" "tax-treatment-NSO.dtd">
<tp:taxon-treatment xmlns:tp="http://www.plazi.org/taxpub"><tp:treatment-meta><mixed-citation publication-type="journal"><person-group><name><surname>Wen</surname><given-names>Jun</given-names></name><name><surname>Shi</surname><given-names>Wenting</given-names></name></person-group><article-title>Revision of the 
                    <italic>Maddenia</italic> clade of 
                    <italic>Prunus</italic> (Rosaceae)
                </article-title><source>PhytoKeys</source><day>17</day><month>4</month><year>2012</year><volume>2012</volume><issue>11</issue><fpage>39</fpage><lpage>59</lpage><pub-id pub-id-type="doi">10.3897/phytokeys.11.2825</pub-id></mixed-citation></tp:treatment-meta><tp:nomenclature><label>4.</label><tp:taxon-name>
                            <tp:taxon-name-part taxon-name-part-type="genus">Prunus</tp:taxon-name-part>
                            <tp:taxon-name-part taxon-name-part-type="species">gongshanensis</tp:taxon-name-part>
                        <object-id xmlns:xlink="http://www.w3.org/1999/xlink" xlink:type="simple">urn:lsid:ipni.org:names:77118671-1</object-id>
                        <object-id xmlns:xlink="http://www.w3.org/1999/xlink" xlink:type="simple">http://species-id.net/wiki/Prunus_gongshanensis</object-id>
                        </tp:taxon-name><tp:taxon-authority>J.Wen</tp:taxon-authority><tp:taxon-status xmlns:xlink="http://www.w3.org/1999/xlink" xlink:type="simple">sp. nov.</tp:taxon-status><xref ref-type="fig" rid="F4">Fig. 4</xref></tp:nomenclature><tp:treatment-sec sec-type="Type"><title>Type.</title><p>China. Yunnan: Gongshan Xian, Gongshan, on the way from Qingnatong to Anwalong, 3100 m, small tree 4 m tall, in the valley in shrublands, 31 May 1979, fl, flowers white, common, Lujiang Expedition 790292 (holotype: KUN!; isotype: KUN!).</p><p><italic><tp:taxon-name>Maddenia himalaica</tp:taxon-name></italic> var. <italic>glabrifolia</italic> H.Hara, J. Jap. Bot. 51(1): 8. 1976. Type: Bhutan. Rukubi: Chendebi, 2600 m, 14 Apr 1967, H. Kanai, G. Murata, H. Ohashi, O. Tanaka &amp; T. Yamazaki 4191 (holotype: TI; isotype: E!).</p></tp:treatment-sec><tp:treatment-sec sec-type="Description"><title>Description.</title><p>Small trees 4–8 m tall. Branches purple, shiny glabrous; branchlets of first year’s growth pubescent. Winter buds purplish brown, ovoid; scales to 4–20 × 3–15 mm, ovate, outside brown pubescent but glabrescent. Stipules lanceolate to broadly so, 12–25 × 2–8 mm, membranaceous, margin with glandular teeth, apex acuminate to acute. Petiole 2.5–5 mm, brownish pubescent. Leaves oblong, elliptic to ovate, 5–13 × 2–6 cm, abaxially light green, nearly glabrous, only pubescent on lateral vein axils, adaxially dull green and glabrous, margin doubly irregularly serrate at the upper 2/3, glandularly serrulate at the lower 1/3, teeth at the margin sharp, apex acuminate, base subcordate to broadly cuneate; secondary veins 20–24 on either side of midvein. Racemes 4–6 cm, brown pubescent, 12–16 flowered; bracts lanceo<!--PageBreak--><!--PageBreak-->late to ovate, 4.5–6 × 2.5–3.4 mm, membranaceous, margin entire to serrate. Pedicel 2.5–4 mm at anthesis, densely brown-pubescent. Hypanthium campanulate, 4–6 × 4–9 mm, brownish pubescent outside, glabrous inside. Perianth segments 10, narrowly triangular to lanceolate, 1.5–3.2 × 0.7–1 mm, caduceus, pubescent. Stamens 25–45, 5.5–7 mm long; filaments 5–7 mm; anthers oblong, 0.3–0.35 × 0.25–0.3 mm. Ovary glabrous, 1-locular. Style slender, 7–9 mm long. Drupe ovoid, glabrous, 8–9 × 5–6.5 mm, dark purple to black.</p><fig id="F4" position="float" orientation="portrait"><label>Figure 4.</label><caption><p><italic><tp:taxon-name>Prunus gongshanensis</tp:taxon-name></italic> J.Wen<bold>A</bold> Habit, inflorescence branch <bold>B</bold> Fruit <bold>C</bold> Leaf branch <bold>D</bold> Abaxial leaf surface <bold>E</bold> Bud scale <bold>F,</bold> <bold>G</bold> Flower <bold>H</bold> Stipule <bold>I</bold> Gynoecium <bold>J</bold> Fruit <bold>A, C, D, F, G, H, I</bold> based on Gaoligong Shan Biodiversity Survey 20474 (CAS) <bold>E</bold> Gaoligong Shan Biodiversity Survey 20059 (CAS) <bold>B,</bold> <bold>J</bold> Nan Shui Bei Diao Team 8992 (KUN).</p></caption><graphic xmlns:xlink="http://www.w3.org/1999/xlink" xlink:href="PhytoKeys-011-039-g004.jpg" position="float" orientation="portrait" xlink:type="simple"/></fig></tp:treatment-sec><tp:treatment-sec sec-type="Distribution"><title>Distribution.</title><p>Western China, Bhutan, Myanmar, Nepal, and northern India.</p></tp:treatment-sec><tp:treatment-sec sec-type="Ecology"><title>Ecology.</title><p>Shady valleys and forests. Fl. Mar–Jul; fr. Jun–Jul; 2100–3500 m.</p></tp:treatment-sec><tp:treatment-sec sec-type="Etymology"><title>Etymology.</title><p>This species is named after the mountain range, the Gaoligong mountains or known as Gongshan, where this species was first recognized.</p></tp:treatment-sec><tp:treatment-sec sec-type="Specimens examined"><title>Specimens examined.</title><p><bold>Bhutan.</bold> Griffith 2057 (GH, K); Gasa (2600) – Pari La (3550) – Chamsa (3500), 14 May 1967, Kanai et al.12806 (E). Gasa (2600 m) – Pari La (3550) – Chamsa (3500 m), 14 May 1967, Kanai et al.12895 (BM). Buhtan, Mishina (1300 m) – Dochu La (3950 m) – Thimphu (2250 m), 28 Apr 1967, Hara et al. 10319 (BM); Punakha district,forest slopes between Dochong La and Menchunang <named-content xmlns:xlink="http://www.w3.org/1999/xlink" content-type="dwc:verbatimCoordinates" xlink:type="simple">27°30', 89°45'</named-content>, evergreen oak forest, large shrubs or small tree 8 m, deciduous young leaves dark red, stamens creamy, sepals and petals crimson, 2750 m, 19 Apr 1982, A.J.C.Grierson &amp; D.G.Long 4481 (E, K). <bold>China. Yunnan:</bold> Fugong Xian, Yaping Xiang. Between the Shibali logging station and Yaping pass,ca. 8.5 km W of Shibali, on the road from the Nujiang to Yaping pass, E side of Gaoligong Shan, 3106 m, <named-content xmlns:xlink="http://www.w3.org/1999/xlink" content-type="dwc:verbatimCoordinates" xlink:type="simple">27°11'6"N, 98°43'12"E</named-content>, moist forests with thickets, tree, 6–7 m tall, fl white, growing in forest, 8 May 2004, Gaoligong Shan Biodiversity Survey 20474 (CAS). Fugong Xian, Yaping Xiang, in the vicinity of Yaping near the Myanmar border, E side of Gaoligong Shan, 3500 m, <named-content xmlns:xlink="http://www.w3.org/1999/xlink" content-type="dwc:verbatimCoordinates" xlink:type="simple">27°12'37"N, 98°42'33"E</named-content>, <italic><tp:taxon-name>Rhododendron</tp:taxon-name></italic>-bamboo thicket, tree, 5 m tall, in moist area, along road, evergreen forest. 2 May 2004, Gaoligong Shan Biodiversity Survey 20059 (CAS). Gongshan Xian, Cikai Zheng, E side of Gaoligongshan, W of Gongshan, along the Pula He on the trail from Qiqi to Dongshao Fang and the Dulong Jiang Valley, 2770–3050 m, <named-content xmlns:xlink="http://www.w3.org/1999/xlink" content-type="dwc:verbatimCoordinates" xlink:type="simple">27°42'28"N, 98°29'49"E</named-content>, conifer-deciduous forest with mostly conifers at the upper elevation, deciduous tree ca. 7 m tall, young fruit green, growing along trail in sun, 15 July 2000, H.Li 12626 (CAS); Gongshan Xian, Dulongjiang, Dongshanpian, mixed forest, alt 2100m tree 8m tall, leaf purplish green, flower raceme, fruit green, 15 Apr 1991, Dulongjiang Expedition 5876 (CAS); Gongshan Xian, Cikai Zheng, E side of Gaoligongshan, W of Gongshan, along the Pula He on the trail from No. 12 bridge to Dongshaofang and Dulong Jiang Valley, 3000 m, <named-content xmlns:xlink="http://www.w3.org/1999/xlink" content-type="dwc:verbatimCoordinates" xlink:type="simple">27°41'42.5"N, 98°29'5.8"E</named-content>, primary evergreen broad-leaved forest, growing on the roadside, tree ca. 2 m tall, bud green, 1 May 2002, H.Li 14796 (CAS); Gongshan Xian, Mt. Kenicunpo, eastern and western slopes, Salwin and Irrawady divide, tree 10–12 ft tall, flowers yellow, middle slopes in forest, 10000 ft, May-July 1932, J.F.Rock 22026 (A, BM, E, K, NY); Gongshan Drungzu Nuza Zizhixian, Cikai Zheng. E side of Gaoligong Shan, W of Gongshan, along the Pula He on the trail from No. 12 bridge to Dongshaofang and Dulong Jiang valley, 3000 m, <named-content xmlns:xlink="http://www.w3.org/1999/xlink" content-type="dwc:verbatimCoordinates" xlink:type="simple">27°42'54"N, 98°30'8"E</named-content>, primary evergreen broad-leaved forest, tree ca. 6 m tall, calyx green, stamens ligh<!--PageBreak-->t yellow, growing on the roadside, 1 May 2002, H.Li 14808 (CAS); Gongshan Xian, Dulongjiang, Dizhenggang, Dongshanan mixed forest, 2100 m, deciduous tree 8 m tall, 15 Apr 1991, fl, Dulongjiang Expedition 5876 (KUN); Gongshan, at the divide of Chang River and Lu River, Doyon – Lumba, 3000–3200 m, frequent, tree, 25 Aug 1940, sterile, K.M.Feng 6922 (KUN); Gongshan, Bingzhongle, Songta, slope, in <italic>Tsuga</italic> forest, 2900 m, tree, 25 Jun 1982, late fl &amp; young fr, Qing Zang Team 7537 (KUN, PE, 3 sheets); Gongshan, Songta Snow Mountain, 3200 m, 17 Jun 1960, fr, Nan Shui Bei Diao Team 8992 (KUN, PE); on the way from Gongshan to Dulong, Jidu to Dongshaofang, in <italic>Tsuga</italic> forest, 2800 m, tree 5–8 m tall, 22 Jul 1982, fr, lower leaf surface grayish green, fruits green, turning red, Qing Zang Team 8425 (PE, 3 sheets). Weixi Xian, Anyi, Shimian Chang, Ershui Tang, 3170 m, tree, 7 m, 3 May 1960, slope, in <italic>Betula</italic> forest, Nan Shui Bai Diao Team 8421 (KUN). <bold>Xizang:</bold> Tibet, Burma-Tibet Frontier, flowers white, practically over, a small soft wooded tree in thickets, rare, leaves glabrous, except petiole which is pubescent, teeth at the base of leaf with glandular hairs, inflorescence &amp; shoots also pubescent, stamens indefinite, style 1 simple, ovary 1-celled, 1-seeded, first noticed, just in flower, on 12 March and not seen again, 1950, F.Kingdon-Ward 9340 (E); Tsarong, SE Tibet, in thickets by streams in side valleys on the Salwin-Kiu Chiang divide, N.W. of Si-chi-to, 28°24'N, long. 98°24'E, 10000 ft. May 1922, fl, G.Forrest 21598 (A, BM, E, US); Tsarong, SE Tibet, foliage only, Oct 1922, G.Forrest 22836 (A, E). Medog Xian, Lage to Hanmi, tree 8 m tall, 3000 m, in <italic>Abies</italic> forest, fruit purple, 26 Jun 1980, fr, W.-N.Chen 10630 (PE); Lage to Hanmi, 2800–2400 m, in <italic>Tsuga</italic> forest, 26 Jun 1980, fr, W.-N.Chen 10616 (PE, 3 sheets). Tibet, Rong To Valley, 6000–9000 ft, flower white, appearing with the leaves, a shrub, abundant in the temperate forest, particularly in damp places at lower levels, 25 May 1933, fl, F.Kingdon-Ward 10366 (BM, PE). <bold>India.</bold> <bold>Assam:</bold> Manda La, Balipara frontier, 9000 ft, in the drier forest, a small tree with white flowers, 2 Aug 1933, F.Kingdon-Ward 11471 (BM). <bold>Sikkim:</bold> S Dentam, <named-content xmlns:xlink="http://www.w3.org/1999/xlink" content-type="dwc:verbatimCoordinates" xlink:type="simple">27°12'N, 88°8'E</named-content>, 9500 ft, filaments white, calyx reddish, 25 Apr 1966, J.D.A.Stainton 5358 (BM). <bold>Myanmar.</bold> Tibet-Burma frontier, northern Myanmar, Advance Base, Seinghku Wang, 10000 ft, flower white, very fragrant, small shrub in thickets or in the open steef faces, 1 Jun 1926, F.Kingdon-Ward 6811 (K). <bold>Nepal.</bold> Ilam, NW Ilam, 9000 ft, tree 20 ft, 4 May 1981, J.D.A.Stainton 8264 (BM).</p></tp:treatment-sec><tp:treatment-sec sec-type="Discussion"><title>Discussion.</title><p><italic><tp:taxon-name>Prunus gongshanensis</tp:taxon-name></italic> is similar to <italic><tp:taxon-name>Prunus hypoleuca</tp:taxon-name></italic> in its glabrous leaf abaxial surface and the pubescent axils on vein joints. It also resembles <italic><tp:taxon-name>Prunus himalayana</tp:taxon-name></italic> in the many glandular teeth at the lower part of leaf margin (c 1/3 of the leaf base). <italic><tp:taxon-name>Prunus gongshanensis’</tp:taxon-name></italic> relatively large bud scales, stipules and bracts are similar to those of <italic><tp:taxon-name>Prunus hypoxantha</tp:taxon-name></italic>. <italic><tp:taxon-name>Prunus gongshanensis</tp:taxon-name></italic> seems to share a close relationship with the other three species. However, <italic><tp:taxon-name>Prunus gongshanensis</tp:taxon-name></italic> stands out from the rest of the group by its subcordate to cordate leaf bases. It differs from <italic><tp:taxon-name>Prunus himalayana</tp:taxon-name></italic> and <italic><tp:taxon-name>Prunus hypoxantha</tp:taxon-name></italic> in its almost glabrous lower leaf surfaces (except on vein axils). It is also distinguishable from <italic><tp:taxon-name>Prunus hypoxantha</tp:taxon-name></italic> and <italic><tp:taxon-name>Prunus hypoleuca</tp:taxon-name></italic> by its highly glandular lower part of the leaf margin. Furthermore, the leaves of <italic><tp:taxon-name>Prunus gongshanensis</tp:taxon-name></italic> are much more mature than those of <italic><tp:taxon-name>Prunus hypoleuca</tp:taxon-name></italic> at anthesis.</p></tp:treatment-sec></tp:taxon-treatment>
