# Supplementary material for: Revision of the Maddenia clade of Prunus (Rosaceae)
Source: PhytoKeys. 2012 Apr 17;(11):39–59. doi: 10.3897/phytokeys.11.2825 (PMC3332034; doi:10.3897/phytokeys.11.2825)
Supplement: XML Treatment for Maddenia pedicellata [file phytokeys.11.2825-treatment5.xml]

<!DOCTYPE tp:taxon-treatment
  PUBLIC "-//TaxonX//DTD Taxonomic Treatment Publishing DTD v0 20100105//EN" "tax-treatment-NSO.dtd">
<tp:taxon-treatment xmlns:tp="http://www.plazi.org/taxpub"><tp:treatment-meta><mixed-citation publication-type="journal"><person-group><name><surname>Wen</surname><given-names>Jun</given-names></name><name><surname>Shi</surname><given-names>Wenting</given-names></name></person-group><article-title>Revision of the 
                    <italic>Maddenia</italic> clade of 
                    <italic>Prunus</italic> (Rosaceae)
                </article-title><source>PhytoKeys</source><day>17</day><month>4</month><year>2012</year><volume>2012</volume><issue>11</issue><fpage>39</fpage><lpage>59</lpage><pub-id pub-id-type="doi">10.3897/phytokeys.11.2825</pub-id></mixed-citation></tp:treatment-meta><tp:nomenclature><tp:taxon-name>
                            <tp:taxon-name-part taxon-name-part-type="genus">Maddenia</tp:taxon-name-part>
                            <tp:taxon-name-part taxon-name-part-type="species">pedicellata</tp:taxon-name-part>
                        </tp:taxon-name><tp:taxon-authority>Hook.f. (Fl. Brit. India 2: 318. 1878).</tp:taxon-authority></tp:nomenclature><tp:treatment-sec sec-type="Type"><title>Type:</title><p>India. Mishmi Hills, Griffith s.n. (holotype: K!, K000396854).</p></tp:treatment-sec><tp:treatment-sec sec-type="Note"><title>Note:</title><p>As noted by <xref ref-type="bibr" rid="B6">Hooker (1878)</xref>,<italic><tp:taxon-name>Maddenia pedicellata</tp:taxon-name></italic> was described based on a fragmentary specimen collected by Griffith from the Mishmi Hills. It was stated to be characterized by subcorymbose flowers on long slender pedicels on a short peduncle in unripe fruits (<xref ref-type="bibr" rid="B6">Hooker 1878</xref>, p. 318). The type was mounted on a sheet with <italic><tp:taxon-name>Prunus gongshanensis</tp:taxon-name></italic> collected from Bhutan (Griffith 2057, K) in flower condition, although <xref ref-type="bibr" rid="B4">Hara (1976)</xref> said it was a collection of <italic><tp:taxon-name>Maddenia himalaica</tp:taxon-name></italic>, which should bear highly pubescent leaves. This specimen has glabrous lower leaf surfaces with only traces of hairs at the axils of veins on the lower leaves. Our examination of the type material confirms Hara’s treatment of <italic><tp:taxon-name>Maddenia pedicellata</tp:taxon-name></italic> as a synonym of <italic><tp:taxon-name>Prunus cerasoides</tp:taxon-name></italic> Buchanan-Hamilton ex D. Don (<xref ref-type="bibr" rid="B4">Hara 1976</xref>; also see <xref ref-type="bibr" rid="B10">Lu et al. 2003</xref>).</p></tp:treatment-sec><ref-list><ref id="B6"><mixed-citation xmlns:xlink="http://www.w3.org/1999/xlink" xlink:type="simple"><person-group><name name-style="western"><surname>Hooker</surname><given-names>JD</given-names></name></person-group> (<year>1878</year>)<article-title> Rosaceae.</article-title> In: <person-group><name name-style="western"><surname>Hooker</surname><given-names>JD</given-names></name></person-group> (<role>Ed</role>). <issue-title>Flora of British India, vol.</issue-title><source>2. L. Reeve &amp; Co., London</source>: <fpage>307</fpage>-<lpage>388</lpage>.</mixed-citation></ref><ref id="B4"><mixed-citation xmlns:xlink="http://www.w3.org/1999/xlink" xlink:type="simple"><person-group><name name-style="western"><surname>Hara</surname><given-names>H</given-names></name></person-group> (<year>1976</year>)<article-title> New or noteworthy flowering plants from Eastern Himalaya (17).</article-title><source>Journal of Japanese Botany </source><volume>51</volume> (<issue>1</issue>): <fpage>7</fpage>-<lpage>11</lpage>.</mixed-citation></ref><ref id="B10"><mixed-citation xmlns:xlink="http://www.w3.org/1999/xlink" xlink:type="simple"><person-group><name name-style="western"><surname>Lu</surname><given-names>L</given-names></name><name name-style="western"><surname>Gu</surname><given-names>C</given-names></name><name name-style="western"><surname>Li</surname><given-names>C</given-names></name><name name-style="western"><surname>Alexander</surname><given-names>C</given-names></name><name name-style="western"><surname>Bartholomew</surname><given-names>B</given-names></name><name name-style="western"><surname>Brach</surname><given-names>A</given-names></name><name name-style="western"><surname>Boufford</surname><given-names>DE</given-names></name><name name-style="western"><surname>Ikeda</surname><given-names>H</given-names></name><name name-style="western"><surname>Ohba</surname><given-names>H</given-names></name><name name-style="western"><surname>Robertson</surname><given-names>KR</given-names></name><name name-style="western"><surname>Spongberg</surname><given-names>SA</given-names></name></person-group> (<year>2003</year>)<article-title> Rosaceae.</article-title> In: <person-group><name name-style="western"><surname>Wu</surname><given-names>ZY</given-names></name><name name-style="western"><surname>Raven</surname><given-names>PH</given-names></name></person-group> (<role>Eds</role>). <issue-title>, Flora of China, vol.</issue-title><source>9. Science Press, Beijing; Missouri Botanical Garden Press, St. Louis</source>: <fpage>46</fpage>-<lpage>434</lpage>.</mixed-citation></ref></ref-list></tp:taxon-treatment>
